# Supplementary material for: Hidden risks associated with occupational pesticide exposure in women with breast cancer: High frequency of the Luminal B molecular subtype and occurrence of poor prognostic features
Source: PLoS One. 2026 Feb 5;21(2):e0339471. doi: 10.1371/journal.pone.0339471 (PMC12875504; doi:10.1371/journal.pone.0339471)
Supplement: S1 File — S1 Table. Association between molecular subtypes and clinical pathological variables with significance in breast cancer patients occupationally exposed to pesticides. S2 Table. Association between molecular subtypes and clinical pathological variables with significance in breast cancer patients unexposed to pesticides. (ZIP) [file pone.0339471.s001.zip]

Archive with 2 entries (2 files):
- 03-S2_table_PONE-D-24-40245R6_FTC_final_2025-12-18.docx
- 03-S1_table_PONE-D-24-40245R6_FTC_final_2025-12-18.docx
